# Supplementary material for: Exploring Hydrogel Nanoparticle Systems for Enhanced Ocular Drug Delivery
Source: Gels. 2024 Sep 13;10(9):589. doi: 10.3390/gels10090589 (PMC11430953; doi:10.3390/gels10090589)
Supplement: Supplementary file 1 [file gels-10-00589-s001.zip]

Archive with 1 entries (1 files):
- gels-3163597-supplementary.pdf
